# Supplementary material for: Clinically Translatable Mutation‐Based Biomarkers in Ascending Aortic Aneurysm: A Bibliometric Study
Source: Hum Mutat. 2026 May 25;2026:3155191. doi: 10.1155/humu/3155191 (PMC13200172; doi:10.1155/humu/3155191)
Supplement: Supplementary file 1 — Supporting Information Additional supporting information can be found online in the Supporting Information section. Figures S1, S2, S3, S4, S5, S6, S7, S8, S9, S10, S11, S12, S13, and S14 and Table S1 are provided as separate supporting information files. Figures S1 and S2 and Table S1: Summary of country‐level production, citation, and geographic distribution patterns. Figures S3 and S4: Single‐versus multiple‐country publication patterns and global collaboration links. Figures S5–S7: Detail of institutional collaboration networks and productive institutions. Figures S8–S10: A summary of journal co‐citation/publication networks and locally cited journals. Figures S11–S14: Keyword co‐occurrence, thematic density, frequent‐keyword, and trend topic analyses. These supporting information materials support the national, institutional, journal, keyword, and trend topic analyses reported in Sections 3.3–3.8. [file HUMU-2026-3155191-s001.zip]

Archive with 15 entries (15 files):
- Supplementary Figure 1.pdf
- Supplementary Figure 10.pdf
- Supplementary Figure 11.pdf
- Supplementary Figure 12.pdf
- Supplementary Figure 13.pdf
- Supplementary Figure 14.pdf
- Supplementary Figure 2.pdf
- Supplementary Figure 3.pdf
- Supplementary Figure 4.pdf
- Supplementary Figure 5.pdf
- Supplementary Figure 6.pdf
- Supplementary Figure 7.pdf
- Supplementary Figure 8.pdf
- Supplementary Figure 9.pdf
- Supplementary Table 1.docx
